# Supplementary material for: Aging-Related Metabolome Analysis of the Masseter Muscle in Senescence-Accelerated Mouse-Prone 8
Source: Int J Mol Sci. 2024 Sep 7;25(17):9684. doi: 10.3390/ijms25179684 (PMC11395484; doi:10.3390/ijms25179684)
Supplement: Supplementary file 1 [file ijms-25-09684-s001.zip › Supplementary Table S1.xlsx]

## Sheet: Table S1
			Table S1. Exhibited fluctuations by 30 metabolites in Metabolite Levels between 12 and 40−Week−Old Mice.
			No.	Compound name	Ratio	p-value
			1	Inosine	2.1	0.033	*
			2	Glu	1.5	0.039	*
			3	Gly	0.9	0.03	*
			4	Asn	0.8	0.008	**
			5	Citrulline	0.8	0.026	*
			6	Creatine	0.8	0.014	*
			7	Phe	0.8	0.014	*
			8	NAD+	0.8	0.002	**
			9	Ile	0.8	0.013	*
			10	Leu	0.8	0.025	*
			11	ATP	0.8	0.019	*
			12	Ala	0.7	0.00038	***
			13	Trp	0.7	0.002	**
			14	Tyr	0.7	0.018	*
			15	Thr	0.7	0.0002	***
			16	Urea	0.6	0.027	*
			17	Val	0.6	3.3e-05	***
			18	2-Phosphoglyceric acid	0.5	0.028	*
			19	Met	0.5	0.018	*
			20	3-Phosphoglyceric acid	0.5	0.02	*
			21	Phosphoenolpyruvic acid	0.5	0.046	*
			22	Glucose 6-phosphate	0.5	0.013	*
			23	Arg	0.4	0.02	*
			24	Fructose 6-phosphate	0.4	0.012	*
			25	Adenosine	0.4	0.023	*
			26	Lys	0.4	0.016	*
			27	Glucose 1-phosphate	0.4	0.018	*
			28	Hydroxyproline	0.3	0.002	**
			29	β-Ala	0.2	0.00098	***
			30	Argininosuccinic acid	0.1	0.036	*
			*** p < 0.001, ** p < 0.01, * p < 0.05
