# Supplementary material for: Aging-Related Metabolome Analysis of the Masseter Muscle in Senescence-Accelerated Mouse-Prone 8
Source: Int J Mol Sci. 2024 Sep 7;25(17):9684. doi: 10.3390/ijms25179684 (PMC11395484; doi:10.3390/ijms25179684)
Supplement: Supplementary file 1 [file ijms-25-09684-s001.zip › Supplementary Table S2.xlsx]

## Sheet: Table S2
			Table S2. Exhibited fluctuations by 51 metabolites in Metabolite Levels between 12 and 55−Week−Old Mice.
			No.	Compound name	Ratio	p-value
			1	AMP	81	0.014	*
			2	Adenylosuccinic acid	15	0.001	**
			3	GMP	9.2	0.005	**
			4	Inosine	5.9	0.024	*
			5	IMP	4.5	0.00021	***
			6	Hypoxanthine	4.3	0.015	*
			7	GDP	3.4	0.00067	***
			8	ADP	3.1	0.006	**
			9	Ribose 1-phosphate	3.1	0.005	**
			10	Xanthine	2.4	0.028	*
			11	2-Hydroxyglutaric acid	2.3	0.017	*
			12	S-Adenosylhomocysteine	2.3	2.7e-05	***
			13	Ribose 5-phosphate	2.2	0.018	*
			14	Glu	1.8	0.011	*
			15	Ribulose 5-phosphate	1.8	0.022	*
			16	NADPH	1.6	0.00075	***
			17	S-Adenosylmethionine	1.5	0.00033	***
			18	NADP+	0.8	0.003	**
			19	Glycerol 3-phosphate	0.8	0.026	*
			20	Ser	0.7	0.034	*
			21	Carnosine	0.7	0.027	*
			22	Val	0.7	0.004	**
			23	Creatine	0.7	0.00045	***
			24	His	0.7	0.017	*
			25	Citrulline	0.7	0.0009	***
			26	Gly	0.7	0.002	**
			27	UDP-glucose	0.7	0.007	**
			28	Succinic acid	0.6	0.036	*
			29	Ala	0.6	0.00018	***
			30	Creatinine	0.6	0.014	*
			31	Thr	0.6	0.002	**
			32	Carnitine	0.6	0.019	*
			33	Arg	0.6	0.039	*
			34	Malonyl CoA	0.5	0.00013	***
			35	Lys	0.5	0.022	*
			36	Met	0.5	0.015	*
			37	Urea	0.4	0.015	*
			38	GTP	0.4	0.00011	***
			39	PRPP	0.4	0.035	*
			40	CoA	0.4	0.0001	***
			41	NAD+	0.4	7.8e-07	***
			42	Hydroxyproline	0.2	0.001	**
			43	ATP	0.2	1.9e-05	***
			44	β-Ala	0.2	0.00071	***
			45	2-Phosphoglyceric acid	0.2	0.005	**
			46	Glucose 6-phosphate	0.15	0.001	**
			47	3-Phosphoglyceric acid	0.14	0.003	**
			48	Fructose 6-phosphate	0.13	0.002	**
			49	Phosphoenolpyruvic acid	0.11	0.009	**
			50	Glucose 1-phosphate	0.06	0.007	**
			51	Phosphocreatine	0.05	0.01	*
			*** p < 0.001, ** p < 0.01, * p < 0.05
