# Supplementary material for: Aging-Related Metabolome Analysis of the Masseter Muscle in Senescence-Accelerated Mouse-Prone 8
Source: Int J Mol Sci. 2024 Sep 7;25(17):9684. doi: 10.3390/ijms25179684 (PMC11395484; doi:10.3390/ijms25179684)
Supplement: Supplementary file 1 [file ijms-25-09684-s001.zip › Supplementary Table S3.xlsx]

## Sheet: Table S3
			Table S3. Exhibited fluctuations by 36 metabolites in Metabolite Levels between 40 and 55−Week−Old Mice.
			No.	Compound name	Ratio	p-value
			1	γ-Aminobutyric acid	14	0.032	*
			2	Adenylosuccinic acid	11	0.001	**
			3	AMP	8.9	0.017	*
			4	GMP	6.6	0.005	**
			5	Argininosuccinic acid	5.2	0.003	**
			6	Choline	4.6	0.002	**
			7	IMP	3.8	0.00039	***
			8	Spermidine	3.5	0.042	*
			9	Galactose 1-phosphate	3.4	0.044	*
			10	Hypoxanthine	2.9	0.027	*
			11	Ribose 1-phosphate	2.7	0.008	**
			12	Ribulose 5-phosphate	2.6	0.006	**
			13	GDP	2.2	0.027	*
			14	S-Adenosylhomocysteine	2.1	9.7e-05	***
			15	2-Hydroxyglutaric acid	1.9	0.041	*
			16	NADPH	1.7	0.00041	***
			17	Pyruvic acid	1.5	0.008	**
			18	S-Adenosylmethionine	1.4	0.004	**
			19	Lactic acid	1.4	0.01	**
			20	Val	1.3	0.027	*
			21	N-Carbamoylaspartic acid	0.8	0.049	*
			22	Gly	0.8	0.028	*
			23	Urea	0.8	0.04	*
			24	Hydroxyproline	0.8	0.007	**
			25	NADP+	0.7	0.012	*
			26	Creatinine	0.7	0.008	**
			27	Succinic acid	0.7	0.043	*
			28	UDP-glucose	0.6	0.002	**
			29	Malonyl CoA	0.5	0.009	**
			30	NAD+	0.5	2.7e-05	***
			31	GTP	0.4	0.00047	***
			32	ATP	0.3	0.0005	***
			33	2-Phosphoglyceric acid	0.3	0.00026	***
			34	3-Phosphoglyceric acid	0.3	0.0001	***
			35	Phosphoenolpyruvic acid	0.2	0.004	**
			36	Phosphocreatine	0.07	0.00034	***
			*** p < 0.001, ** p < 0.01, * p < 0.05
